# Supplementary material for: Present and future Köppen-Geiger climate classification maps at 1-km resolution
Source: Sci Data. 2018 Oct 30;5:180214. doi: 10.1038/sdata.2018.214 (PMC6207062; doi:10.1038/sdata.2018.214)
Supplement: Supplementary file 1 [file sdata2018214-isa1.zip]

Archive with 3 entries (3 files):
- i_Investigation.txt
- s_Beck_study.txt
- a_Beck_assay.txt
