# Supplementary material for: Present and future Köppen-Geiger climate classification maps at 1-km resolution
Source: Sci Data. 2018 Oct 30;5:180214. doi: 10.1038/sdata.2018.214 (PMC6207062; doi:10.1038/sdata.2018.214)
Supplement: Supplementary file 1 [file sdata2018214-isa1.zip › i_Investigation.txt]

# Investigation File generated for Scientific Data with Investigation File Authoring Tool version 0.1.0 on 04/09/2018 - This metadata file is CC0
ONTOLOGY SOURCE REFERENCE
Term Source Name	OMIT	UO	ERO	ENVO	OBI
Term Source File	http://data.bioontology.org/ontologies/OMIT	http://data.bioontology.org/ontologies/UO	http://data.bioontology.org/ontologies/ERO	http://data.bioontology.org/ontologies/ENVO	http://data.bioontology.org/ontologies/OBI
Term Source Version	OBO 4.0-12122013-2338	unknown	2013-08-02		2014-08-18
Term Source Description	Ontology for MicroRNA Target	Units of Measurement Ontology	Eagle-I Research Resource Ontology	Environment Ontology	Ontology for Biomedical Investigations
INVESTIGATION
Investigation Identifier
Investigation Title
Investigation Description
Investigation Submission Date
Investigation Public Release Date
INVESTIGATION PUBLICATIONS
Investigation PubMed ID
Investigation Publication DOI
Investigation Publication Author List
Investigation Publication Title
Investigation Publication Status
Investigation Publication Status Term Accession Number
Investigation Publication Status Term Source REF
INVESTIGATION CONTACTS
Investigation Person Last Name
Investigation Person Mid Initials
Investigation Person First Name
Investigation Person Address
Investigation Person Phone
Investigation Person Fax
Investigation Person Email
Investigation Person Affiliation
Investigation Person Roles
Investigation Person Roles Term Accession Number
Investigation Person Roles Term Source REF
STUDY
Study Identifier	10.1038/sdata.2018.214
Study Title	Present and future Köppen-Geiger climate classification maps at 1-km resolution
Study Submission Date	04/06/2018
Study Public Release Date	30/10/2018
Study Description	http://www.nature.com/articles/sdata2018214#abstract
Study File Name	s_Beck_study.txt
Comment[Subject Keywords]	/;/
Comment[Manuscript Licence]	CC BY-4.0
Comment[Experimental Metadata Licence]	CC0
Comment[Supplementary Information File Name]	
Comment[Supplementary Information File Type]	x-zip-compressed
Comment[Supplementary Information File URL]	http://www.nature.com/articles/sdata2018214#supplementary-information
Comment[Data Repository]	figshare
Comment[Data Record Accession]	doi:10.6084/m9.figshare.6396959
Comment[Data Record URI]	https://doi.org/10.6084/m9.figshare.6396959
STUDY DESIGN DESCRIPTORS
Study Design Type	modeling and simulation objective
Study Design Type Term Accession Number	ERO:0100102
Study Design Type Term Source REF	ERO
STUDY PUBLICATIONS
Study PubMed ID
Study Publication DOI
Study Publication Author List
Study Publication Title
Study Publication Status
Study Publication Status Term Accession Number
Study Publication Status Term Source REF
STUDY FACTORS
Study Factor Name
Study Factor Type
Study Factor Type Term Accession Number
Study Factor Type Term Source REF
STUDY ASSAYS
Study Assay Measurement Type	climate change
Study Assay Measurement Type Term Accession Number	ENVO:01000629
Study Assay Measurement Type Term Source REF	ENVO
Study Assay Technology Type	computational modeling technique
Study Assay Technology Type Term Accession Number	ERO:0001251
Study Assay Technology Type Term Source REF	ERO
Study Assay Technology Platform	""
Study Assay File Name	a_Beck_assay.txt
STUDY PROTOCOLS
Study Protocol Name	Koppen-Geiger climate classification	Climate data	Present-day Koppen-Geiger map	Future Koppen-Geiger map
Study Protocol Type	protocol	data collection method	data transformation	data transformation
Study Protocol Type Term Accession Number	OBI:0000272	ERO:0001932	OBI:0200000	OBI:0200000
Study Protocol Type Term Source REF	ERO	ERO	ERO	OBI
Study Protocol Description				
Study Protocol URI	""	""	""	""
Study Protocol Version				
Study Protocol Parameters Name	""	""	""	""
Study Protocol Parameters Name Term Accession Number	""	""	""	""
Study Protocol Parameters Name Term Source REF	""	""	""	""
Study Protocol Components Name	""	""	""	""
Study Protocol Components Type	""	""	""	""
Study Protocol Components Type Term Accession Number	""	""	""	""
Study Protocol Components Type Term Source REF	""	""	""	""
STUDY CONTACTS
Study Person Last Name	Beck	Zimmermann	McVicar	Vergopolan	Berg	Wood
Study Person First Name	Hylke E.	Niklaus E.	Tim R.	Noemi	Alexis	Eric F.
Study Person Mid Initials						
Study Person Email	hylke.beck@gmail.com	""	""	""	""	""
Study Person Phone						
Study Person Fax						
Study Person Address						
Study Person Affiliation	Princeton University, Department of Civil and Environmental Engineering, Princeton, NJ, USA	Swiss Federal Research Institute WSL, CH-8903 Birmensdorf, Switzerland	CSIRO Land and Water, Canberra, ACT, Australia	Princeton University, Department of Civil and Environmental Engineering, Princeton, NJ, USA	Princeton University, Department of Civil and Environmental Engineering, Princeton, NJ, USA	Princeton University, Department of Civil and Environmental Engineering, Princeton, NJ, USA
Study Person Roles						
Study Person Roles Term Accession Number						
Study Person Roles Term Source REF						
Comment[Study Person ORCID]	0000-0003-2553-9566	0000-0003-3099-9604		0000-0002-7298-0509		0000-0001-7037-9675
Comment[Funder]						
Comment[FundRef ID]						
Comment[Funder Term Source REF]						
Comment[Grant Identifier]						
