# Supplementary material for: Present and future Köppen-Geiger climate classification maps at 1-km resolution
Source: Sci Data. 2018 Oct 30;5:180214. doi: 10.1038/sdata.2018.214 (PMC6207062; doi:10.1038/sdata.2018.214)
Supplement: Supplementary file 1 [file sdata2018214-isa1.zip › s_Beck_study.txt]

Source Name	Characteristics[geographical location]	Term Source REF	Term Accession Number	Characteristics[environment type]	Term Source REF	Term Accession Number	Characteristics[temporal_interval]	Unit	Term Source REF	Term Accession Number	Characteristics[resolution]	Unit	Term Source REF	Term Accession Number	Protocol REF	Protocol REF	Sample Name
CHELSA V1.2 high-resolution climatic dataset	Earth (Planet)	OMIT	OMIT:0018724	climate system	ENVO	ENVO:01001364	1979/2013	year	UO	UO:0000036	0.0083	degree	UO	UO:0000185	Koppen-Geiger climate classification	Climate data	CHELSA V1.2
CHPclim V1 high-resolution climatic dataset	Earth (Planet)	OMIT	OMIT:0018724	climate system	ENVO	ENVO:01001364	1980/2009	year	UO	UO:0000036	0.05	degree	UO	UO:0000185	Koppen-Geiger climate classification	Climate data	CHPclim V1
WorldClim V1 high-resolution climatic dataset	Earth (Planet)	OMIT	OMIT:0018724	climate system	ENVO	ENVO:01001364	1960/1990	year	UO	UO:0000036	0.0083	degree	UO	UO:0000185	Koppen-Geiger climate classification	Climate data	WorldClim V1
WorldClim V2 high-resolution climatic dataset	Earth (Planet)	OMIT	OMIT:0018724	climate system	ENVO	ENVO:01001364	1970/2000	year	UO	UO:0000036	0.0083	degree	UO	UO:0000185	Koppen-Geiger climate classification	Climate data	WorldClim V2
CRU TS V4.01 time-varying climatic dataset	Earth (Planet)	OMIT	OMIT:0018724	climate system	ENVO	ENVO:01001364	1901/2016	year	UO	UO:0000036	0.5	degree	UO	UO:0000185	Koppen-Geiger climate classification	Climate data	CRU TS V4.01
GPCC FDR V7 time-varying climatic dataset	Earth (Planet)	OMIT	OMIT:0018724	climate system	ENVO	ENVO:01001364	1951/present	year	UO	UO:0000036	0.5	degree	UO	UO:0000185	Koppen-Geiger climate classification	Climate data	GPCC FDR V7
CMIP5 time-varying climatic dataset	Earth (Planet)	OMIT	OMIT:0018724	climate system	ENVO	ENVO:01001364	1850/2100	year	UO	UO:0000036	varying	degree	UO	UO:0000185	Koppen-Geiger climate classification	Climate data	CMIP5
