# Supplementary material for: Present and future Köppen-Geiger climate classification maps at 1-km resolution
Source: Sci Data. 2018 Oct 30;5:180214. doi: 10.1038/sdata.2018.214 (PMC6207062; doi:10.1038/sdata.2018.214)
Supplement: Supplementary file 1 [file sdata2018214-isa1.zip › a_Beck_assay.txt]

Sample Name	Protocol REF	Assay Name	Raw Data File	Comment[Data Repository]	Comment[Data Record Accession]	Comment[Data Record URI]
CHELSA V1.2	Present-day Koppen-Geiger map	1980-2016 Koppen-Geiger climate classification from CHELSA V1.2 inputs	Beck_KG_V1_present_conf_0p083.tif; Beck_KG_V1_present_0p5.tif; Beck_KG_V1_present_0p0083.tif; Beck_KG_V1_present_0p083.tif; Beck_KG_V1_present_conf_0p5.tif; Beck_KG_V1_present_conf_0p0083.tif	figshare	doi:10.6084/m9.figshare.6396959	https://doi.org/10.6084/m9.figshare.6396959
CHPclim V1	Present-day Koppen-Geiger map	1980-2016 Koppen-Geiger climate classification from CHPclim V1 inputs	Beck_KG_V1_present_conf_0p083.tif; Beck_KG_V1_present_0p5.tif; Beck_KG_V1_present_0p0083.tif; Beck_KG_V1_present_0p083.tif; Beck_KG_V1_present_conf_0p5.tif; Beck_KG_V1_present_conf_0p0083.tif	figshare	doi:10.6084/m9.figshare.6396959	https://doi.org/10.6084/m9.figshare.6396959
WorldClim V1	Present-day Koppen-Geiger map	1980-2016 Koppen-Geiger climate classification from WorldClim V1 inputs	Beck_KG_V1_present_conf_0p083.tif; Beck_KG_V1_present_0p5.tif; Beck_KG_V1_present_0p0083.tif; Beck_KG_V1_present_0p083.tif; Beck_KG_V1_present_conf_0p5.tif; Beck_KG_V1_present_conf_0p0083.tif	figshare	doi:10.6084/m9.figshare.6396959	https://doi.org/10.6084/m9.figshare.6396959
WorldClim V2	Present-day Koppen-Geiger map	1980-2016 Koppen-Geiger climate classification from WorldClim V2 inputs	Beck_KG_V1_present_conf_0p083.tif; Beck_KG_V1_present_0p5.tif; Beck_KG_V1_present_0p0083.tif; Beck_KG_V1_present_0p083.tif; Beck_KG_V1_present_conf_0p5.tif; Beck_KG_V1_present_conf_0p0083.tif	figshare	doi:10.6084/m9.figshare.6396959	https://doi.org/10.6084/m9.figshare.6396959
CRU TS V4.01	Present-day Koppen-Geiger map	1980-2016 Koppen-Geiger climate classification from CRU TS V4.01 inputs	Beck_KG_V1_present_conf_0p083.tif; Beck_KG_V1_present_0p5.tif; Beck_KG_V1_present_0p0083.tif; Beck_KG_V1_present_0p083.tif; Beck_KG_V1_present_conf_0p5.tif; Beck_KG_V1_present_conf_0p0083.tif	figshare	doi:10.6084/m9.figshare.6396959	https://doi.org/10.6084/m9.figshare.6396959
GPCC FDR V7	Present-day Koppen-Geiger map	1980-2016 Koppen-Geiger climate classification from GPCC FDR V7 inputs	Beck_KG_V1_present_conf_0p083.tif; Beck_KG_V1_present_0p5.tif; Beck_KG_V1_present_0p0083.tif; Beck_KG_V1_present_0p083.tif; Beck_KG_V1_present_conf_0p5.tif; Beck_KG_V1_present_conf_0p0083.tif	figshare	doi:10.6084/m9.figshare.6396959	https://doi.org/10.6084/m9.figshare.6396959
CHELSA V1.2	Future Koppen-Geiger map	2071-2100 Koppen-Geiger climate classification from CHELSA V1.2 inputs	Beck_KG_V1_future_0p083.tif; Beck_KG_V1_future_conf_0p5.tif; Beck_KG_V1_future_conf_0p0083.tif; Beck_KG_V1_future_conf_0p083.tif; Beck_KG_V1_future_0p5.tif; Beck_KG_V1_future_0p0083.tif	figshare	doi:10.6084/m9.figshare.6396959	https://doi.org/10.6084/m9.figshare.6396959
CHPclim V1	Future Koppen-Geiger map	2071-2100 Koppen-Geiger climate classification from CHPclim V1 inputs	Beck_KG_V1_future_0p083.tif; Beck_KG_V1_future_conf_0p5.tif; Beck_KG_V1_future_conf_0p0083.tif; Beck_KG_V1_future_conf_0p083.tif; Beck_KG_V1_future_0p5.tif; Beck_KG_V1_future_0p0083.tif	figshare	doi:10.6084/m9.figshare.6396959	https://doi.org/10.6084/m9.figshare.6396959
WorldClim V1	Future Koppen-Geiger map	2071-2100 Koppen-Geiger climate classification from WorldClim V1 inputs	Beck_KG_V1_future_0p083.tif; Beck_KG_V1_future_conf_0p5.tif; Beck_KG_V1_future_conf_0p0083.tif; Beck_KG_V1_future_conf_0p083.tif; Beck_KG_V1_future_0p5.tif; Beck_KG_V1_future_0p0083.tif	figshare	doi:10.6084/m9.figshare.6396959	https://doi.org/10.6084/m9.figshare.6396959
WorldClim V2	Future Koppen-Geiger map	2071-2100 Koppen-Geiger climate classification from WorldClim V2 inputs	Beck_KG_V1_future_0p083.tif; Beck_KG_V1_future_conf_0p5.tif; Beck_KG_V1_future_conf_0p0083.tif; Beck_KG_V1_future_conf_0p083.tif; Beck_KG_V1_future_0p5.tif; Beck_KG_V1_future_0p0083.tif	figshare	doi:10.6084/m9.figshare.6396959	https://doi.org/10.6084/m9.figshare.6396959
CMIP5	Future Koppen-Geiger map	2071-2100 Koppen-Geiger climate classification from CMIP5 inputs	Beck_KG_V1_future_0p083.tif; Beck_KG_V1_future_conf_0p5.tif; Beck_KG_V1_future_conf_0p0083.tif; Beck_KG_V1_future_conf_0p083.tif; Beck_KG_V1_future_0p5.tif; Beck_KG_V1_future_0p0083.tif	figshare	doi:10.6084/m9.figshare.6396959	https://doi.org/10.6084/m9.figshare.6396959
